# Supplementary material for: Aggregation‐Induced Emission Molecular Design for Mitigating Non‐Radiative Energy Loss in Organic Solar Cells
Source: Adv Mater. 2026 Jan 20;38(12):e19588. doi: 10.1002/adma.202519588 (PMC12933007; doi:10.1002/adma.202519588)
Supplement: Supplementary file 1 — Supporting File 1: adma72166‐sup‐0001‐Data.zip. [file ADMA-38-e19588-s002.zip]

Archive with 2 entries (2 files):
- EQE raw data.xlsx
- J-V raw data.xlsx
