# Supplementary material for: Aggregation‐Induced Emission Molecular Design for Mitigating Non‐Radiative Energy Loss in Organic Solar Cells
Source: Adv Mater. 2026 Jan 20;38(12):e19588. doi: 10.1002/adma.202519588 (PMC12933007; doi:10.1002/adma.202519588)
Supplement: Supplementary file 1 — Supporting File 1: adma72166‐sup‐0001‐Data.zip. [file ADMA-38-e19588-s002.zip › EQE raw data.xlsx]

## Sheet: D18-L8BOC4-dTPE(1-1-0.2)
300	3.25748
310	6.07388
320	10.1924
330	16.1726
340	22.5805
350	28.666
360	34.4315
370	38.9564
380	46.7476
390	55.2279
400	64.4276
410	71.1761
420	75.045
430	76.8202
440	77.3106
450	77.7477
460	78.8849
470	80.6001
480	82.9812
490	84.635
500	86.9821
510	88.894
520	90.4165
530	91.7361
540	92.2579
550	92.2472
560	92.453
570	92.7302
580	91.7436
590	89.4283
600	86.1372
610	81.4282
620	78.0852
630	77.6487
640	78.8703
650	80.3974
660	81.7011
670	83.2741
680	84.3671
690	86.1278
700	87.1274
710	88.4677
720	88.9547
730	89.014
740	89.0912
750	89.2357
760	89.3456
770	89.2402
780	89.2688
790	88.8737
800	87.9801
810	86.9296
820	84.1215
830	78.8225
840	74.825
850	64.1207
860	51.403
870	38.1033
880	26.5168
890	16.7594
900	10.7956
910	6.25986
920	3.76495
930	2.07473
940	1.15834
950	0.64166
960	0.35212
970	0.18855
980	0.0931
990	0.05001
1000	0.02973
1010	0.0324
1020	0.02556
1030	0.03702
1040	0.02628
1050	0.04424
1060	0.000858865
1070	0.00196
1080	0.08843
1090	0.03644
1100	0.07801

## Sheet: D18-L8BOC4
300	5.58574
310	9.96714
320	16.5211
330	25.7103
340	33.9391
350	38.8175
360	41.2504
370	41.3222
380	42.6761
390	45.277
400	50.2982
410	56.3172
420	63.6765
430	70.9999
440	75.9148
450	78.7538
460	80.6964
470	82.4096
480	84.2736
490	85.6236
500	86.9189
510	88.1909
520	89.1607
530	89.3662
540	88.621
550	87.6744
560	87.2009
570	87.217
580	86.1211
590	83.3526
600	79.491
610	75.0141
620	73.8464
630	78.0194
640	83.7403
650	87.7539
660	89.6692
670	90.5317
680	90.7524
690	90.8567
700	90.4297
710	89.7975
720	89.1991
730	88.4774
740	87.5162
750	86.8522
760	86.6923
770	86.4001
780	85.5548
790	84.0287
800	82.3794
810	79.7541
820	75.7614
830	73.9559
840	69.6558
850	64.7261
860	59.5265
870	53.149
880	41.6819
890	36.0647
900	26.8643
910	19.1734
920	12.2001
930	7.33863
940	3.96418
950	2.18524
960	1.23434
970	0.65243
980	0.33531
990	0.21525
1000	0.14486
1010	0.13678
1020	0.09617
1030	0.08203
1040	0.07951
1050	0.088
1060	0.05125
1070	0.01853
1080	0.04439
1090	0.01346
1100	0.09378
