# Supplementary material for: Aggregation‐Induced Emission Molecular Design for Mitigating Non‐Radiative Energy Loss in Organic Solar Cells
Source: Adv Mater. 2026 Jan 20;38(12):e19588. doi: 10.1002/adma.202519588 (PMC12933007; doi:10.1002/adma.202519588)
Supplement: Supplementary file 1 — Supporting File 1: adma72166‐sup‐0001‐Data.zip. [file ADMA-38-e19588-s002.zip › J-V raw data.xlsx]

## Sheet: D18-L8BOC4-dTPE(1-1-0.2)
-0.1	-27.5668
-0.09	-27.5663
-0.08	-27.5677
-0.07	-27.5644
-0.06	-27.5581
-0.05	-27.5444
-0.04	-27.5356
-0.03	-27.5266
-0.02	-27.5178
-0.01	-27.5138
0	-27.5098
0.01	-27.5039
0.02	-27.5058
0.03	-27.5037
0.04	-27.5066
0.05	-27.4984
0.06	-27.4911
0.07	-27.4825
0.08	-27.4795
0.09	-27.4639
0.1	-27.4528
0.11	-27.4419
0.12	-27.4212
0.13	-27.4008
0.14	-27.382
0.15	-27.3731
0.16	-27.3662
0.17	-27.3614
0.18	-27.3599
0.19	-27.3639
0.2	-27.3568
0.21	-27.3436
0.22	-27.3337
0.23	-27.3175
0.24	-27.2899
0.25	-27.2652
0.26	-27.2466
0.27	-27.2259
0.28	-27.2248
0.29	-27.2228
0.3	-27.2195
0.31	-27.2156
0.32	-27.2068
0.33	-27.1826
0.34	-27.169
0.35	-27.1557
0.36	-27.135
0.37	-27.1142
0.38	-27.0977
0.39	-27.0761
0.4	-27.054
0.41	-27.0365
0.42	-27.0177
0.43	-26.9916
0.44	-26.9733
0.45	-26.9569
0.46	-26.9427
0.47	-26.9395
0.48	-26.9307
0.49	-26.9193
0.5	-26.9069
0.51	-26.8946
0.52	-26.8745
0.53	-26.8637
0.54	-26.8467
0.55	-26.8294
0.56	-26.8137
0.57	-26.8061
0.58	-26.787
0.59	-26.7639
0.6	-26.7398
0.61	-26.7114
0.62	-26.674
0.63	-26.6429
0.64	-26.6182
0.65	-26.5953
0.66	-26.5698
0.67	-26.5485
0.68	-26.5234
0.69	-26.4903
0.7	-26.4518
0.71	-26.4083
0.72	-26.355
0.73	-26.2934
0.74	-26.2346
0.75	-26.161
0.76	-26.0735
0.77	-25.9757
0.78	-25.8573
0.79	-25.7054
0.8	-25.5254
0.81	-25.3045
0.82	-25.0177
0.83	-24.654
0.84	-24.1736
0.85	-23.5398
0.86	-22.698
0.87	-21.5628
0.88	-20.0324
0.89	-17.9901
0.9	-15.2643
0.91	-11.672
0.92	-7.01919
0.93	1.10483
0.94	6.26391
0.95	15.2279
0.96	25.8944
0.97	38.3064
0.98	52.4601
0.99	68.3036
1	85.7537
1.01	104.707
1.02	125.055
1.03	146.678
1.04	169.466
1.05	193.316
1.06	218.135
1.07	243.833
1.08	270.339
1.09	297.58
1.1	325.503

## Sheet: D18-L8BOC4-dTPE(1-0.9-0.3)
-0.1	-27.2496
-0.09	-27.2441
-0.08	-27.2419
-0.07	-27.247
-0.06	-27.2475
-0.05	-27.2494
-0.04	-27.2511
-0.03	-27.2541
-0.02	-27.2401
-0.01	-27.2297
0	-27.2113
0.01	-27.1966
0.02	-27.1742
0.03	-27.1708
0.04	-27.1656
0.05	-27.1578
0.06	-27.1483
0.07	-27.1451
0.08	-27.1333
0.09	-27.1338
0.1	-27.1299
0.11	-27.1234
0.12	-27.1181
0.13	-27.1117
0.14	-27.0958
0.15	-27.0925
0.16	-27.0866
0.17	-27.0815
0.18	-27.0756
0.19	-27.0691
0.2	-27.0585
0.21	-27.0499
0.22	-27.0365
0.23	-27.0243
0.24	-27.0137
0.25	-27.0053
0.26	-27.0104
0.27	-27.0142
0.28	-27.0142
0.29	-27.022
0.3	-27.0334
0.31	-27.0194
0.32	-27.0038
0.33	-26.9933
0.34	-26.9759
0.35	-26.9499
0.36	-26.9351
0.37	-26.9226
0.38	-26.9054
0.39	-26.8857
0.4	-26.8792
0.41	-26.8746
0.42	-26.8663
0.43	-26.8664
0.44	-26.8639
0.45	-26.8538
0.46	-26.8473
0.47	-26.8418
0.48	-26.8275
0.49	-26.8181
0.5	-26.8043
0.51	-26.7806
0.52	-26.7509
0.53	-26.7187
0.54	-26.6858
0.55	-26.6461
0.56	-26.6134
0.57	-26.5911
0.58	-26.5665
0.59	-26.5377
0.6	-26.5154
0.61	-26.4875
0.62	-26.4573
0.63	-26.4283
0.64	-26.398
0.65	-26.3664
0.66	-26.3333
0.67	-26.2988
0.68	-26.2661
0.69	-26.2315
0.7	-26.1909
0.71	-26.1553
0.72	-26.1044
0.73	-26.0457
0.74	-25.9771
0.75	-25.9011
0.76	-25.8057
0.77	-25.7052
0.78	-25.5841
0.79	-25.4458
0.8	-25.2782
0.81	-25.0721
0.82	-24.8157
0.83	-24.4878
0.84	-24.0648
0.85	-23.5206
0.86	-22.8256
0.87	-21.9135
0.88	-20.7296
0.89	-19.1932
0.9	-17.212
0.91	-14.6611
0.92	-11.4385
0.93	-7.41999
0.94	-2.47916
0.95	3.49165
0.96	10.5692
0.97	18.8056
0.98	28.2286
0.99	38.8264
1	50.5687
1.01	63.4068
1.02	77.2832
1.03	92.1309
1.04	107.885
1.05	124.479
1.06	141.849
1.07	159.938
1.08	178.689
1.09	198.054
1.1	217.987

## Sheet: D18-L8BOC4
-0.1	-27.3923
-0.09	-27.3885
-0.08	-27.3847
-0.07	-27.3779
-0.06	-27.3716
-0.05	-27.3607
-0.04	-27.3521
-0.03	-27.3439
-0.02	-27.336
-0.01	-27.33
0	-27.3348
0.01	-27.3376
0.02	-27.3412
0.03	-27.3445
0.04	-27.3438
0.05	-27.3398
0.06	-27.3338
0.07	-27.3218
0.08	-27.3118
0.09	-27.3027
0.1	-27.2942
0.11	-27.2902
0.12	-27.2898
0.13	-27.2861
0.14	-27.2818
0.15	-27.274
0.16	-27.2646
0.17	-27.2574
0.18	-27.246
0.19	-27.2367
0.2	-27.2264
0.21	-27.214
0.22	-27.1987
0.23	-27.1919
0.24	-27.1814
0.25	-27.1699
0.26	-27.1567
0.27	-27.1425
0.28	-27.1261
0.29	-27.1099
0.3	-27.0978
0.31	-27.0872
0.32	-27.0773
0.33	-27.0688
0.34	-27.0582
0.35	-27.0445
0.36	-27.0289
0.37	-27.01
0.38	-26.9902
0.39	-26.9737
0.4	-26.9566
0.41	-26.9408
0.42	-26.9267
0.43	-26.9103
0.44	-26.8918
0.45	-26.8728
0.46	-26.8542
0.47	-26.835
0.48	-26.8159
0.49	-26.7978
0.5	-26.7791
0.51	-26.7592
0.52	-26.7378
0.53	-26.7125
0.54	-26.6912
0.55	-26.6717
0.56	-26.6542
0.57	-26.6383
0.58	-26.6224
0.59	-26.5974
0.6	-26.5721
0.61	-26.5438
0.62	-26.514
0.63	-26.4866
0.64	-26.4595
0.65	-26.4278
0.66	-26.3924
0.67	-26.351
0.68	-26.3021
0.69	-26.2486
0.7	-26.188
0.71	-26.1187
0.72	-26.0368
0.73	-25.9384
0.74	-25.8188
0.75	-25.6684
0.76	-25.4762
0.77	-25.2328
0.78	-24.9171
0.79	-24.5004
0.8	-23.9542
0.81	-23.2267
0.82	-22.2491
0.83	-20.9341
0.84	-19.1758
0.85	-16.8284
0.86	-13.7301
0.87	-9.66132
0.88	-4.50762
0.89	1.96158
0.9	9.90363
0.91	19.4364
0.92	30.5926
0.93	43.4649
0.94	57.979
0.95	74.0638
0.96	91.6246
0.97	110.553
0.98	130.735
0.99	152.062
1	174.433
1.01	197.752
1.02	221.939
1.03	246.916
1.04	272.623
1.05	299
1.06	326.001
1.07	353.579
1.08	381.699
1.09	410.324
1.1	439.423
